# Supplementary material for: Associations of Sex Steroids and Sex Hormone-Binding Globulin with Non-Alcoholic Fatty Liver Disease: A Population-Based Study and Meta-Analysis
Source: Genes (Basel). 2022 May 27;13(6):966. doi: 10.3390/genes13060966 (PMC9223113; doi:10.3390/genes13060966)
Supplement: Supplementary file 1 [file genes-13-00966-s001.zip]

Archive with 1 entries (1 files):
- genes-1713965-supplementary.pdf
